# Supplementary material for: Scalable cryopreservation of infectious Cryptosporidium hominis oocysts by vitrification
Source: PLoS Pathog. 2023 Jun 8;19(6):e1011425. doi: 10.1371/journal.ppat.1011425 (PMC10284403; doi:10.1371/journal.ppat.1011425)
Supplement: S1 Data — (ZIP) [file ppat.1011425.s014.zip]

Archive with 108 entries (97 files):
- Supporting Information Data/
- Supporting Information Data/.DS_Store
- __MACOSX/Supporting Information Data/._.DS_Store
- Supporting Information Data/Data.xlsx
- __MACOSX/Supporting Information Data/._Data.xlsx
- Supporting Information Data/micrographs/
- Supporting Information Data/micrographs/.DS_Store
- __MACOSX/Supporting Information Data/micrographs/._.DS_Store
- Supporting Information Data/micrographs/Fig. 3c/
- __MACOSX/Supporting Information Data/micrographs/._Fig. 3c
- Supporting Information Data/micrographs/Fig. 3e/
- Supporting Information Data/micrographs/Fig. 1c/
- Supporting Information Data/micrographs/Fig. S11/
- __MACOSX/Supporting Information Data/micrographs/._Fig. S11
- Supporting Information Data/micrographs/Fig. 2d/
- Supporting Information Data/micrographs/Fig. S9/
- Supporting Information Data/micrographs/Fig. 5b/
- __MACOSX/Supporting Information Data/micrographs/._Fig. 5b
- Supporting Information Data/micrographs/Fig. S8/
- Supporting Information Data/micrographs/Fig. 6b/
- Supporting Information Data/micrographs/Fig. 3c/.DS_Store
- __MACOSX/Supporting Information Data/micrographs/Fig. 3c/._.DS_Store
- Supporting Information Data/micrographs/Fig. 3c/PBS-frozen (top right).jpg
- __MACOSX/Supporting Information Data/micrographs/Fig. 3c/._PBS-frozen (top right).jpg
- Supporting Information Data/micrographs/Fig. 3c/┬╡capillary-vitrified (top middle) .tif
- __MACOSX/Supporting Information Data/micrographs/Fig. 3c/._┬╡capillary-vitrified (top middle) .tif
- Supporting Information Data/micrographs/Fig. 3c/┬╡capillary-vitrified (bottom middle) .tif
- __MACOSX/Supporting Information Data/micrographs/Fig. 3c/._┬╡capillary-vitrified (bottom middle) .tif
- Supporting Information Data/micrographs/Fig. 3c/Fresh control (bottom left).tif
- __MACOSX/Supporting Information Data/micrographs/Fig. 3c/._Fresh control (bottom left).tif
- Supporting Information Data/micrographs/Fig. 3c/PBS-frozen (bottom right).jpg
- __MACOSX/Supporting Information Data/micrographs/Fig. 3c/._PBS-frozen (bottom right).jpg
- Supporting Information Data/micrographs/Fig. 3c/Fresh control (top left).tif
- __MACOSX/Supporting Information Data/micrographs/Fig. 3c/._Fresh control (top left).tif
- Supporting Information Data/micrographs/Fig. 3e/40 month storage, pig 8, image 5.tiff
- __MACOSX/Supporting Information Data/micrographs/Fig. 3e/._40 month storage, pig 8, image 5.tiff
- Supporting Information Data/micrographs/Fig. 3e/fresh control (top).jpg
- __MACOSX/Supporting Information Data/micrographs/Fig. 3e/._fresh control (top).jpg
- Supporting Information Data/micrographs/Fig. 3e/┬╡capillary-vitrified (middle).jpg
- __MACOSX/Supporting Information Data/micrographs/Fig. 3e/._┬╡capillary-vitrified (middle).jpg
- Supporting Information Data/micrographs/Fig. 1c/PBS (bottom left).jpg
- __MACOSX/Supporting Information Data/micrographs/Fig. 1c/._PBS (bottom left).jpg
- Supporting Information Data/micrographs/Fig. 1c/trehalose (top middle).jpg
- __MACOSX/Supporting Information Data/micrographs/Fig. 1c/._trehalose (top middle).jpg
- Supporting Information Data/micrographs/Fig. 1c/trehalose (bottom middle).jpg
- __MACOSX/Supporting Information Data/micrographs/Fig. 1c/._trehalose (bottom middle).jpg
- Supporting Information Data/micrographs/Fig. 1c/.DS_Store
- __MACOSX/Supporting Information Data/micrographs/Fig. 1c/._.DS_Store
- Supporting Information Data/micrographs/Fig. 1c/DMSO (top right).jpg
- __MACOSX/Supporting Information Data/micrographs/Fig. 1c/._DMSO (top right).jpg
- Supporting Information Data/micrographs/Fig. 1c/PBS (top left).jpg
- __MACOSX/Supporting Information Data/micrographs/Fig. 1c/._PBS (top left).jpg
- Supporting Information Data/micrographs/Fig. 1c/PBS (bottom right).jpg
- __MACOSX/Supporting Information Data/micrographs/Fig. 1c/._PBS (bottom right).jpg
- Supporting Information Data/micrographs/Fig. S11/Cassette-vitrified (bottom right).tif
- __MACOSX/Supporting Information Data/micrographs/Fig. S11/._Cassette-vitrified (bottom right).tif
- Supporting Information Data/micrographs/Fig. S11/Cassette-vitrified (bottom left).tif
- __MACOSX/Supporting Information Data/micrographs/Fig. S11/._Cassette-vitrified (bottom left).tif
- Supporting Information Data/micrographs/Fig. S11/Fresh (top middle).tif
- __MACOSX/Supporting Information Data/micrographs/Fig. S11/._Fresh (top middle).tif
- Supporting Information Data/micrographs/Fig. S11/Cassette-vitrified (bottom middle).tif
- __MACOSX/Supporting Information Data/micrographs/Fig. S11/._Cassette-vitrified (bottom middle).tif
- Supporting Information Data/micrographs/Fig. S11/Fresh (top right).tif
- __MACOSX/Supporting Information Data/micrographs/Fig. S11/._Fresh (top right).tif
- Supporting Information Data/micrographs/Fig. S11/Fresh (top left).tif
- __MACOSX/Supporting Information Data/micrographs/Fig. S11/._Fresh (top left).tif
- Supporting Information Data/micrographs/Fig. 2d/Untreated oocysts (left).tif
- __MACOSX/Supporting Information Data/micrographs/Fig. 2d/._Untreated oocysts (left).tif
- Supporting Information Data/micrographs/Fig. 2d/DMSO-treated oocysts (right).tif
- __MACOSX/Supporting Information Data/micrographs/Fig. 2d/._DMSO-treated oocysts (right).tif
- Supporting Information Data/micrographs/Fig. S9/Cassette-vitrified (bottom left).jpg
- __MACOSX/Supporting Information Data/micrographs/Fig. S9/._Cassette-vitrified (bottom left).jpg
- Supporting Information Data/micrographs/Fig. S9/Positive control (top left).jpg
- __MACOSX/Supporting Information Data/micrographs/Fig. S9/._Positive control (top left).jpg
- Supporting Information Data/micrographs/Fig. S9/Negative control (top right).jpg
- __MACOSX/Supporting Information Data/micrographs/Fig. S9/._Negative control (top right).jpg
- Supporting Information Data/micrographs/Fig. S9/Cassette-vitrified (bottom right).jpg
- __MACOSX/Supporting Information Data/micrographs/Fig. S9/._Cassette-vitrified (bottom right).jpg
- Supporting Information Data/micrographs/Fig. 5b/Positive outcome (top right).jpg
- __MACOSX/Supporting Information Data/micrographs/Fig. 5b/._Positive outcome (top right).jpg
- Supporting Information Data/micrographs/Fig. 5b/Positive outcome (top left).jpg
- __MACOSX/Supporting Information Data/micrographs/Fig. 5b/._Positive outcome (top left).jpg
- Supporting Information Data/micrographs/Fig. 5b/Negative outcome (bottom left).jpg
- __MACOSX/Supporting Information Data/micrographs/Fig. 5b/._Negative outcome (bottom left).jpg
- Supporting Information Data/micrographs/Fig. 5b/Positive outcome (top middle).jpg
- __MACOSX/Supporting Information Data/micrographs/Fig. 5b/._Positive outcome (top middle).jpg
- Supporting Information Data/micrographs/Fig. 5b/Negative outcome (bottom middle).jpg
- __MACOSX/Supporting Information Data/micrographs/Fig. 5b/._Negative outcome (bottom middle).jpg
- Supporting Information Data/micrographs/Fig. 5b/Negative outcome (bottom right).jpg
- __MACOSX/Supporting Information Data/micrographs/Fig. 5b/._Negative outcome (bottom right).jpg
- Supporting Information Data/micrographs/Fig. S8/Negative control AF- (top right).jpg
- __MACOSX/Supporting Information Data/micrographs/Fig. S8/._Negative control AF- (top right).jpg
- Supporting Information Data/micrographs/Fig. S8/.DS_Store
- __MACOSX/Supporting Information Data/micrographs/Fig. S8/._.DS_Store
- Supporting Information Data/micrographs/Fig. S8/Positive control AF+ (top left).jpg
- __MACOSX/Supporting Information Data/micrographs/Fig. S8/._Positive control AF+ (top left).jpg
- Supporting Information Data/micrographs/Fig. S8/cassette vitrified AF+ (bottm left).jpg
- __MACOSX/Supporting Information Data/micrographs/Fig. S8/._cassette vitrified AF+ (bottm left).jpg
- Supporting Information Data/micrographs/Fig. S8/cassette-vitrified AF- (bottom right).jpg
- __MACOSX/Supporting Information Data/micrographs/Fig. S8/._cassette-vitrified AF- (bottom right).jpg
- Supporting Information Data/micrographs/Fig. 6b/Negative control (top right).jpg
- __MACOSX/Supporting Information Data/micrographs/Fig. 6b/._Negative control (top right).jpg
- Supporting Information Data/micrographs/Fig. 6b/Cassette-vitrified (AF+)(bottom left).jpg
- __MACOSX/Supporting Information Data/micrographs/Fig. 6b/._Cassette-vitrified (AF+)(bottom left).jpg
- Supporting Information Data/micrographs/Fig. 6b/Cassette-vitrified (AF+)(bottom right).tif
- __MACOSX/Supporting Information Data/micrographs/Fig. 6b/._Cassette-vitrified (AF+)(bottom right).tif
- Supporting Information Data/micrographs/Fig. 6b/Fresh control (top left).jpg
- __MACOSX/Supporting Information Data/micrographs/Fig. 6b/._Fresh control (top left).jpg
