# Supplementary material for: Scalable cryopreservation of infectious Cryptosporidium hominis oocysts by vitrification
Source: PLoS Pathog. 2023 Jun 8;19(6):e1011425. doi: 10.1371/journal.ppat.1011425 (PMC10284403; doi:10.1371/journal.ppat.1011425)
Supplement: S1 Data — (ZIP) [file ppat.1011425.s014.zip › Supporting Information Data/Data.xlsx]

## Sheet: Fig. 1
Fig 1 . Permeabilization of C. hominis to water and cryoprotective agent
Fig. 1a
Values indicate V/V0, where V0 is oocyst volume in PBS and V is oocyst volume in the solution tested.
Osmolarity (mOsmol-1)	Solution	Replicate			Average	Stand. error
		1	2	3
0.00350877	PBS	1	1	1	1	0
0.0030303	0.33 M trehalose	0.644986	0.538222	0.659754	0.614321	0.0312615
0.002	0.5 M trehalose	0.480917	0.39695	0.378453	0.418773	0.0257419
0.001	1 M trehalose	0.173514	0.154556	0.160525	0.162865	0.00456946
N	3
Fig. 1b
Values indicate mortality determined by propidium iodide inclusion.
Time	Replicate	Temperature of permeabilization				Average
		21 C	30 C	37 C			21 C	30 C	37 C
5 min	1	1.27	2.63	55.23		5 min	0.503333	2.06333	39.7633
	2	-0.23	2.63	17.63		10 min	0.936667	21.0633	70.9967
	3	0.47	0.93	46.43		20 min	4.13667	38.03	93.03
10 min	1	1.17	29.63	84.63		30 min	6.27	57.03	86.9633
	2	0.57	15.33	65.73
	3	1.07	18.23	62.63		Standard error
20 min	1	6.17	45.73	96.73			21 C	30 C	37 C
	2	3.17	41.73	91.93		5 min	0.353815	0.462681	9.2709
	3	3.07	26.63	90.43		10 min	0.151535	3.5635	5.61354
30 min	1	8.07	60.53	91.43		20 min	0.830439	4.74857	1.55134
	2	4.57	57.13	94.73		30 min	0.825967	1.67398	5.05444
	3	6.17	53.43	74.73
N	3

## Sheet: Fig. 2
Fig 2. Optimization of thermal permeabilization and cryoprotective agent exposure.
Fig. 2a
Values indicate normalized mortality determined by prooidium iodide inclusion.
Age	Replicate	Time of DMSO incubation						Average
		5 min	10 min	20 min	30 min				5 min	10 min	20 min	30 min
6 weeks	1	3.33	19.53	25.13	19.93			6 weeks	1.66333	10.3633	31.9633	38.7133
	2	1.23	8.43	46.03	39.03			12 weeks	3.86333	21.33	52.7967	63.8633
	3	0.43	3.13	24.73	57.18
12 weeks	1	6.73	17.03	55.73	55.23			Standard error
	2	3.83	30.03	66.03	80.83				5 min	10 min	20 min	30 min
	3	1.03	16.93	36.63	55.53			6 weeks	0.706058	3.94527	5.74347	8.78086
								12 weeks	1.34357	3.55184	7.03236	6.92697
N	3
Fig. 2b
Values indicate normalized mortality determined by propidium iodide inclusion.
Age	Replicate	Time of DMSO incubation						Average
		1 min	2 min	3 min	4 min	5 min			1 min	2 min	3 min	4 min	5 min
6 weeks	1	0.27	2.87	9.27	27.17	37.77		6 weeks	0.503333	3.63667	16.9367	37.3367	58.5367
	2	0.87	3.27	13.07	31.67	54.07		12 weeks	3.64667	7.79667	24.1467	40.1	74.5
	3	0.37	4.77	28.47	53.17	83.77
12 weeks	1	4.76	12.28	46.83	31.88	71.73		Standard error
	2	5.28	4.69	11.33	38.58	83.23			1 min	2 min	3 min	4 min	5 min
	3	0.9	6.42	14.28	49.84	68.54		6 weeks	0.151535	0.47219	4.7929	6.55037	10.9946
								12 weeks	1.128	1.87518	9.2865	4.27845	3.64246
N	3
Fig. 2c
Values indicate excytation rate determined as a percent of excysted (opened) oocysts among total oocysts.
Excystation type	Replicate	Condition
		PBS	Trehalose	Trehalose/DMSO
Induced (taurcholic acid)	1	31.16	30.63	63.06			Average
	2	28.63	31.8	71.14				PBS	Trehalose	Treh/DMSO
	3	24.85	29	68.31			Induced	29.6883	31.8	72.8517
	4	31.71	36.81	79.4			Spontaneous	6.68667	6.19667	17.305
	5	30.48	32.22	77
	6	31.3	30.34	78.2
Spontaneous (PBS)	1	7.64	4.17	19.92			Standard error
	2	8.01	9.37	16.66				PBS	Trehalose	Treh/DMSO
	3	5.79	8.95	18.09		G43:H47	Induced	0.971921	1.00853	2.40444
	4	5.76	3.31	19.94			Spontaneous	0.470323	0.930447	1.03643
	5	5.13	5.16	16.77
	6	7.79	6.22	12.45
N	6

## Sheet: Fig. 3
Fig 3. Cryopreservation of infectious C. hominis oocysts by ultra-rapid vitrification
Fig. 3b
Values indicate viability determined by propidium iodide exclusion.
Replicate	Condition
	CPA control	Vitrified
1	99.5	81.1
2	99.2	79.7
3	98.8	84.6
4	98.6	89.9
5	99	86
6	95	80.6
Average	98.35	83.65
Stand error	0.622607	1.4615
N	6
Fig. 3d
Values indicate mean of log transformed oocyst counts in 30 fields of fecal smears examined at 1000x magnification.
		Inoculum
		Fresh control				Vitrfied (10^5)			Vitrfified (10^4)	Vitrified (10^3)	Uninfected control
	Animal	1	2	3	4	1	2	3	1	1	1	2
DPI	3	0	0	0	1	0	0	0	0	0	0	0
	4	0	3.45943	6.14975	2	2.32193	0	0	0	0	0	0
	5	1	5.2854	6.30378	5.52356	3.32193	3.58496	5.97728	1	1	0	0
	6	0	5.42626		5.20945	5.35755	2.32193	5.12928	4.24793	2.32193	0	0
	7	3.58496	6.53916		8.49185	3.58496	6.91886	4.90689	3.70044	2.58496	0	0
	8						5.58496	6.75489	3.45943	5.08746	0	0
Average								Standard error
		Fresh control	Vitrified (10^5)	Vitrified (10^4)	Vitrified (10^3)	Uninfected control				Fresh control	Vitrified (10^5)	Vitrified (10^4)	Vitrified (10^3)	Uninfected control
DPI	3	0.25	0	0	0	0		DPI	3	0.216506	0			0
	4	2.90229	0.773976	0	0	0			4	1.12065	0.631949			0
	5	4.52819	4.29472	1	1	0			5	1.03577	0.689693			0
	6	3.54524	4.26959	4.24793	2.32193	0			6	1.44824	0.796947			0
	7	6.20532	5.13691	3.70044	2.58496	0			7	1.16457	0.791399			0
	8		6.16992	3.45943	5.08746	0			8		0.413631			0

## Sheet: Fig. 5
Fig 5. C. hominis oocysts vitrified in cassettes are viable and excyst.
Fig. 5b
Values indicate No. of cryopreservation trials.
30 C permeabilization
CPA incubation time	Oocyst age group
	2-4 weeks		6-8 weeks		9-10 weeks		12-14 weeks
	Total trials	Successful trials	Total trials	Successful trials	Total trials	Successful trials	Total trials	Successful trials		Values indicate percent of successful trials .
2 min	6	0	3	0	3	2	4	4		30C permeabilization
5 min	4	0	3	0	3	2	4	2			2-4 weeks	6-8 weeks	9-10 weeks	12-14 wks
10 min	3	0	3	0	3	2	3	0		2 min	0	0	66.6667	100
										5 min	0	0	66.6667	50
37 C permeabilization										10 min	0	0	66.6667	0
CPA incubation time	Oocyst age group									37C permeabilization
	2-4 weeks		6-8 weeks		9-10 weeks		12-14 weeks			2 min	100	100	100	84.6154
	Total trials	Successful trials	Total trials	Successful trials	Total trials	Successful trials	Total trials	Successful trials
2 min	8	8	11	11	10	10	13	11
Fig. 5c
Values indicate viability determined by propidium iodide exclusion.
Replicate	Oocyst age group
	2-4 weeks		6-8 weeks		9-10 weeks		12-14 weeks
	CPA control	Vitrified	CPA control	Vitrified	CPA control	Vitrified	CPA control	Vitrified
1	96.42	84.24	91.46	77	91.42	70.16	91.22	79.09
2	97.77	89.73	93.25	72.25	80.58	61.32	95.31	71.18
3	91.37	69.1	93.75	75	96.93	75.86	97.5	72.72
4	93.95	76.96	95.63	66.85	83.96	51.3	97	80.88
5	92.21	70.3	93.05	68.4	91.24	63.82	90.3	60.73
6	89.4	65.56	91.66	80.39	86.55	65.06	82.12	49.22
7	93.33	57.21	84.4	51.75	87.64	63.15	92.3	72.44
8	90.76	54.06	94	73.9	92.15	84.97	90.5	72
9					86.17	72.72	88.9	65.6
10					85.6	78.18	90.5	59.7
11						61.18	72.72	52.94
12						61.41	84.9	59.8
13								58.8
Average	93.1513	70.895	92.15	70.6925	88.224	67.4275	89.4392	65.7769
Stand. Error	0.939883	4.09337	1.12425	2.9153	1.41908	2.55427	1.90932	2.61042
N	8	8	8	8	10	12	12	13

## Sheet: Fig. 6
Fig 6. C. hominis oocysts aged <10 weeks vitrified in cassettes are infectious to gnotobiotic piglets.
Fig. 6a
Values indicate mean of log transformed oocyst counts in 30 fields of fecal smears examined at 1000x magnification.
		Inoculum
		Fresh control				Cassette-vitrified					Negative control
	Animal	1	2	3	4	1	2	3	4	5	1	2	3
DPI	2	0	0	0	0	0	0	0	0	0	0	0	0
	3	0	0	0	1	0	0	0	0	0	0	0	0
	4	0	0	6.14975	2	0	2.32193	0	0	0	0	0	0
	5	3.70044	4.75489	6.30378	5.52356	0	7.2854	6.9542	7.25739	0	0	0	0
	6	5.49185	5.16993		5.20945	2	4	4.39232	5.75489	0	0	0	0
	7	8.37069	9.10852		8.49185	8.71425	4.9542	5.49185	6	0	0	0	0
	8						5.24793	5.08746	5.9542	0	0	0	0
Average						Standard error
		Fresh control	Cassete vitrified	Negative control				Fresh control	Cassete vitrified	Negative control
DPI	2	0	0	0		DPI	2	0	0	0
	3	0.25	0	0			3	0.216506	0	0
	4	2.03744	0.464386	0			4	1.25536	0.415359	0
	5	5.07067	4.2994	0			5	0.481075	1.57078	0
	6	5.29041	3.22944	0			6	0.0827647	0.900327	0
	7	8.65702	5.03206	0			7	0.186525	1.26546	0
	8		4.0724	0			8		1.18685	0

## Sheet: Fig. S1
Fig S1. Chemical permeabilization of C. hominis results in variable cryoprotective agent uptake.
Fig. S1a
Values indicate mortality determined by propidium iodide inclusion.
	Bleach concenytration
Replicate	0.05	0.1	0.2
1	2.85	3.6	6.85
2	2.65	3.25	5.6
Average	2.75	3.425	6.225
Stand. error	0.0707107	0.123744	0.441942
N	2
Fig. S1b
Values indicate mortality determined by propidium iodide inclusion.
Batch 1	Permeabilization
Replicate	Bleach	Alkane	30 C	37 C
1	9.32	40.24
2	11.48	52.88
3	11.09	35.92
4		34.14
5		35.72
6		39.18
Average	10.63	39.68
Stand. error	0.542648	2.55666
N	3	6
Batch 2	Permeabilization
Replicate	Bleach	Alkane	30 C	37 C
1	14.9	3.5	21.98	97.24
2	11.7	2.8	25.08	95.7
3	14.3	4.5	19.88	97.85
4		6.9	33.44
5		6	44.2
6		11.6	47.85
Average	13.6333	5.88333	32.0717	96.93
Stand. error	0.80185	1.18823	4.40103	0.522324
N	3	6	6	3
Batch 3	Permeabilization
Replicate	Bleach	Alkane	30 C	37 C
1	1.35	4.64	40.03	95.57
2	2.16	6.15	25.83	97.27
3	2.22	7.67	19.93	93.17
4		6.29	38.9
5		4.03	42.3
6		6.2	46
Average	1.91	5.83	35.4983	95.3367
Stand. error	0.229056	0.485701	3.81701	0.971063
N	3	6	6	3
Batch 4	Permeabilization
Replicate	Bleach	Alkane	30 C	37 C
1	32.3506	-0.123609	22.5734	97.3563
2	30.5876	2.20437	22.0108	98.0504
3	36.8024	4.15529	29.4854	98.5687
4	29.3788	5.17642	19.3643	97.0567
5
6
Average	32.2799	2.85312	23.3585	97.758
Stand. error	1.62631	0.826014	1.5265	0.341055
N	3	6	6	3
Batch 5	Permeabilization
Replicate	Bleach	Alkane	30 C	37 C
1	37.22	1.06545	18.8179	98.4648
2	17.5367	1.47283	27.5102	97.0694
3	34.9287	2.08016	31.2231	98.7514
4	21.8956	2.28542	24.1803	96.0411
5
6
Average	27.8953	1.72597	25.4329	97.5817
Stand. error	4.82799	0.19778	1.86156	0.631398
N	3	6	6	3

## Sheet: Fig.S2
Fig S2. C. hominis oocysts vitrified in microcapillaries are infectious to gnotobiotic piglets (untransformed individual data plot).
Values indicate raw oocyst counts in 30 fields of fecal smears examined at 1000x magnification.
		Inoculum
		Fresh control				Vitrfied (10^5)			Vitrfified (10^4)	Vitrified (10^3)	Uninfected control
	Animal	1	2	3	4	1	2	3	1	1	1	2
DPI	3	0	0	1	2	0	0	0	0	0	0	0
	4	0	11	71	4	5	0	0	0	0	0	0
	5	2	39	79	46	10	12	63	1	2	0	0
	6	0	43		37	41	5	35	19	5	0	0
	7	12	93		360	12	121	30	13	6	0	0
	8						48	108	11	34	0	0
Average								Standard error
		Fresh control	Vitrified (10^5)	Vitrified (10^4)	Vitrified (10^3)	Uninfected control				Fresh control	Vitrified (10^5)	Vitrified (10^4)	Vitrified (10^3)	Uninfected control
DPI	3	0.75	0	0	0	0		DPI	3	0.414578	0			0
	4	21.5	1.66667	0	0	0			4	14.4244	1.36083			0
	5	41.5	28.3333	1	2	0			5	13.6771	14.1605			0
	6	26.6667	27	19	5	0			6	10.9781	9.09212			0
	7	155	54.3333	13	6	0			7	85.8409	27.5452			0
	8		78	11	34	0			8		21.2132			0

## Sheet: Fig. S6
Fig S6. Recovery of oocyst sample from cassette.
Data indicates percent of full oocysts recovered from the cassette.
Replicate	Condition
	PBS control	CPA control	Vitrified
1	58.4058	56.6087	16.6667
2	59.3043	50.3188	35
3	60.375	58.4058	26.6667
4	60.6	51.2174	17
5	46.4062	54.8116	20.5
6	40.125	47.6232	36
7			34.3333
8			29
9			27.5
10			45.1
11			38.3813
12			32.9545
13			40.9091
14			41.1688
Average	54.2027	53.1643	25.3056
Stand. error	3.25611	1.53335	2.11827
N	6	6	14

## Sheet: Fig. S7
Fig S7. C. hominis oocysts aged < 10 weeks vitrified in cassettes are infectious to gnotobiotic piglets (untransformed individual data plot).
Values indicate raw oocyst counts in 30 fields of fecal smears examined at 1000x magnification.
		Inoculum
		Fresh control				Cassette-vitrified					Negative control
	Animal	1	2	3	4	1	2	3	4	5	1	2	3
DPI	2	0	0	0	0	0	0	0	0	0	0	0	0
	3	0	0	1	2	0	0	0	0	0	0	0	0
	4	0	0	71	4	0	5	0	0	0	0	0	0
	5	13	27	79	46	0	156	124	153	0	0	0	0
	6	45	36		37	4	16	21	54	0	0	0	0
	7	331	552		360	420	31	45	64	0	0	0	0
	8						38	34	62	0	0	0	0
Average						Standard error
		Fresh control	Cassete vitrified	Negative control				Fresh control	Cassete vitrified	Negative control
DPI	2	0	0	0		DPI	2	0	0	0
	3	0.75	0	0			3	0.414578	0	0
	4	18.75	1	0			4	15.1054	0.894427	0
	5	41.25	86.6	0			5	12.3712	32.0145	0
	6	39.3333	19	0			6	2.32538	8.54166	0
	7	414.333	112	0			7	56.6163	69.5017	0
	8		33.5	0			8		11.0538	0

## Sheet: Fig. S8
Fig S8. Reduction in infectivity of C. hominis aged > 12 weeks cryopreserved in cassettes using 37 °C permeabilization protocol.
Fig. S8a
Values indicate mean of log transformed oocyst counts in 30 fields of fecal smears examined at 1000x magnification.
		Inoculum
		Fresh control				Cassette-vitrified
	Animal	1	2	3	4	1	2	3	4	5
DPI	2	0	0	0	0	0	0	0	0	0
	3	1	4.80735	1.58496	1	0	0	0	0	0
	4	6.53916	1	5.64386	3.90689	0	0	0	0	0
	5	6.06609	7.03342	6.59991	6.83289	0	0	0	0	0
	6	5.2854		6.32193	5.39232	0	1	0	0	0
	7	6.02237		9.00282	6.22882	0	8.33985	0	0	0
	8	6.33985				0	6.84549	0	0	0
Average					Standard error
		Fresh control	Cassete vitrified				Fresh control	Cassete vitrified
DPI	2	0	0		DPI	2	0	0
	3	2.09808	0			3	0.791163	0
	4	4.27248	0			4	1.05657	0
	5	6.63308	0			5	0.180758	0
	6	5.66655	0.2			6	0.268741	0.178885
	7	7.08467	1.66797			7	0.784591	1.49188
	8	6.33985	1.3691			8	0	1.22456

[truncated: 3 more sheets: Fig. S9, Fig. S10, Fig. S11]
